# Supplementary material for: CustOmics: A versatile deep-learning based strategy for multi-omics integration
Source: PLoS Comput Biol. 2023 Mar 6;19(3):e1010921. doi: 10.1371/journal.pcbi.1010921 (PMC10019780; doi:10.1371/journal.pcbi.1010921)
Supplement: S1 Table — Description of the datasets used in this study. We specify the number of samples overall and per data type. The censorship rate for survival is also highlighted for all the datasets. (XLSX) [file pcbi.1010921.s001.xlsx]

## Sheet: Feuil1
Cancer Type	Number of Samples	Censoring rate
TCGA-ACC	77	0.65
TCGA-BLCA	437	0.56
TCGA-BRCA	1022	0.87
TCGA-CESC	281	0.76
TCGA-CHOL	36	0.5
TCGA-COAD	298	0.77
TCGA-DLBC	47	0.81
TCGA-ESCA	160	0.61
TCGA-GBM	515	0.24
TCGA-HNSC	495	0.57
TCGA-KICH	64	0.86
TCGA-KIRC	315	0.68
TCGA-KIRP	267	0.86
TCGA-LAML	83	0.51
TCGA-LGG	523	0.74
TCGA-LIHC	366	0.65
TCGA-LUAD	498	0.65
TCGA-LUSC	356	0.57
TCGA-MESO	84	0.15
TCGA-OV	7	0.43
TCGA-PAAD	176	0.48
TCGA-PCPG	168	0.96
TCGA-PRAD	496	0.98
TCGA-READ	92	0.8
TCGA-SARC	259	0.62
TCGA-SKCM	456	0.52
TCGA-STAD	322	0.6
TCGA-TGCT	139	0.98
TCGA-THCA	506	0.97
TCGA-THYM	118	0.93
TCGA-UCEC	538	0.83
TCGA-UCS	53	0.4
TCGA-UVM	80	0.72
