# Supplementary material for: CustOmics: A versatile deep-learning based strategy for multi-omics integration
Source: PLoS Comput Biol. 2023 Mar 6;19(3):e1010921. doi: 10.1371/journal.pcbi.1010921 (PMC10019780; doi:10.1371/journal.pcbi.1010921)
Supplement: S2 Table — Number of trainable parameters for each model used for the downstream tasks. (XLSX) [file pcbi.1010921.s002.xlsx]

## Sheet: Feuil1
Method	Number of Parameters
Early Int. VAE	44,754,963
Joint Int. VAE	46,997,702
Late Int. VAE	50,045,478
Mix Int. AE	45,457,236
CustOmics	50,112,119
