# Supplementary material for: CustOmics: A versatile deep-learning based strategy for multi-omics integration
Source: PLoS Comput Biol. 2023 Mar 6;19(3):e1010921. doi: 10.1371/journal.pcbi.1010921 (PMC10019780; doi:10.1371/journal.pcbi.1010921)
Supplement: S4 Table — for multiple combinations of omics data using joint integration on the pan-cancer dataset. (XLSX) [file pcbi.1010921.s004.xlsx]

## Sheet: Feuil1
Omics	Accuracy	F1-score	Precision	Recall	ROC-AUC
CNV	0.47 +- 0.03	0.47 +- 0.03	0.47 +- 0.03	0.48 +- 0.01	0.75 +- 0.02
RNAseq	0.92 +- 0.01	0.93 +- 0.01	0.93 +- 0.01	0.92 +- 0.01	0.96 +- 0.00
methyl	0.68 +- 0.02	0.68 +- 0.02	0.68 +- 0.02	0.68 +- 0.02	0.82 +- 0.01
CNV + RNAseq	0.90 +- 0.02	0.89 +- 0.02	0.90 +- 0.02	0.88 +- 0.03	0.93 +- 0.00
CNV + methyl	0.70 +- 0.02	0.69 +- 0.02	0.70 +- 0.02	0.70 +- 0.02	0.85 +- 0.01
RNAseq + methyl	0.96 +- 0.01	0.96 +- 0.01	0.96 +- 0.01	0.96 +- 0.0132	0.99 +- 0.00
CNV + RNAseq + methyl	0.94 +- 0.01	0.94 +- 0.01	0.95 +- 0.01	0.94 +- 0.01	0.97 +- 0.00
