# Supplementary material for: CustOmics: A versatile deep-learning based strategy for multi-omics integration
Source: PLoS Comput Biol. 2023 Mar 6;19(3):e1010921. doi: 10.1371/journal.pcbi.1010921 (PMC10019780; doi:10.1371/journal.pcbi.1010921)
Supplement: S5 Table — for multiple combinations of omics data using CustOMICS on the pan-cancer dataset. We can see that Transcriptomics data bring the best performances, but adding other omics data increases the performances, showing that the integration is relevant. (XLSX) [file pcbi.1010921.s005.xlsx]

## Sheet: Feuil1
Omics	Accuracy	F1-score
CNV	0.54 +- 0.05	0.25 +- 0.06
RNASeq	0.63 +- 0.02	0.20 +- 0.02
methyl	0.59 +- 0.02	0.23 +- 0.03
CNV + RNAseq	0.64 +- 0.02	0.19 +- 0.02
CNV + methyl	0.61 +- 0.03	0.21 +- 0.03
RNAseq + methyl	0.64 +- 0.02	0.19 +- 0.02
CNV + RNAseq + methyl	0.68 +- 0.01	0.17 +- 0.01
